# Supplementary material for: Estimating the uncertain effect of the COVID pandemic on drug overdoses
Source: PLoS One. 2023 Aug 10;18(8):e0281227. doi: 10.1371/journal.pone.0281227 (PMC10414597; doi:10.1371/journal.pone.0281227)
Supplement: S2 File — (CSV) [file pone.0281227.s003.csv]

			Counts								Ratios
year	month_num	month	Total ED	All Drug	Opioid	Heroin	Stimulant	Other	pop		Total ED Ratios	All Drug Ratios	Opioid Ratios	Heroin Ratios	Stimulant Ratios	Other Ratio	Month
2019	1	Jan	7731779	46563	12393	4937	2396	7719386	242500000		1.192082184	1.335029959	1.5186799	1.364391331	1.40984975	1.191557852	1
	2	Feb	7433276	47400	13252	5198	2512	7420024	242500000		1.138592728	1.279177215	1.405448234	1.287995383	1.395700637	1.13811613	2
	3	Mar	8545149	54356	15468	6129	3010	8529681	242500000		0.884897619	1.111432041	1.268037238	1.176048295	1.209302326	0.884202821	3
	4	Apr	8135311	54345	15510	6174	3065	8119801	242500000		0.584471571	1.010010121	1.22205029	1.138807904	1.136052202	0.583253703	4
	5	May	8604338	60460	17495	6978	3434	8586843	242500000		0.679654495	1.123734701	1.385653044	1.275723703	1.17967385	0.67821608	5
	6	Jun	8114721	59381	17643	7099	3597	8097078	242500000		0.83619178	1.156127381	1.359916114	1.165657135	1.064776202	0.835050619	6
	7	Jul	8542906	61621	18450	7272	3564	8524456	242500000		0.877632974	1.168432839	1.327750678	1.144251925	1.106902357	0.876658757	7
	8	Aug	8523863	63566	19394	7598	3702	8504469	242500000		0.878289456	1.096765566	1.210116531	1.021058173	1.045380875	0.877532742	8
	9	Sep	8594810	61294	18260	7044	3500	8576550	242500000		0.83222817	1.08142722	1.200547645	1.010789324	1.056	0.831443996	9
	10	Oct	8549474	61194	18288	6795	3658	8531186	242500000	Jan-Feb Average	1.165337456	1.307103587	1.462064067	1.326193357	1.402775194	1.164836991
	11	Nov	8239698	58229	17437	6314	3242	8222261	242500000	Mar-Sep Average	0.796195152	1.106847124	1.28201022	1.133190923	1.114012545	0.795194103
	12	Dec	9038416	59718	18181	6485	3356	9020235	242500000
2020	13	Jan	9216916	62163	18821	6736	3378	9198095	243300000
	14	Feb	8463474	60633	18625	6695	3506	8444849	243300000
	15	Mar	7561582	60413	19614	7208	3640	7541968	243300000
	16	Apr	4754858	54889	18954	7031	3482	4735904	243300000
	17	May	5847977	67941	24242	8902	4051	5823735	243300000
	18	Jun	6785463	68652	23993	8275	3830	6761470	243300000
	19	Jul	7497536	72000	24497	8321	3945	7473039	243300000
	20	Aug	7486419	69717	23469	7758	3870	7462950	243300000
	21	Sep	7152843	66285	21922	7120	3696	7130921	243300000
