# Supplementary material for: Estimating the uncertain effect of the COVID pandemic on drug overdoses
Source: PLoS One. 2023 Aug 10;18(8):e0281227. doi: 10.1371/journal.pone.0281227 (PMC10414597; doi:10.1371/journal.pone.0281227)
Supplement: S3 File — (TXT) [file pone.0281227.s004.txt]

local data="C:\Users\alimo\Dropbox\emergency rooms\substance abuse\Data\"
local result="C:\Users\alimo\Dropbox\emergency rooms\substance abuse\Data\Result\"


use "`data'drug mortality by type-state month-January 2022.dta", replace
log using "`result'opioid-mortality-covid.log", replace

drop if year==2022
keep if state=="US"

keep if indicator=="Number of Drug Overdose Deaths"|indicator=="Synthetic opioids, excl. methadone (T40.4)"|indicator=="Heroin (T40.1)"|indicator=="Opioids (T40.0-T40.4,T40.6)"|indicator=="Psychostimulants with abuse potential (T43.6)"

merge m:1 year using "`data'national population.dta"
drop if _merge==2
drop _merge
gen mortality_rate=predictedvalue/(pop/100000)
egen Month=group(year month_num)

gen ind=.
replace ind=1 if indicator=="Number of Drug Overdose Deaths"
replace ind=2 if indicator=="Synthetic opioids, excl. methadone (T40.4)"
replace ind=3 if indicator=="Heroin (T40.1)"
replace ind=4 if indicator=="Opioids (T40.0-T40.4,T40.6)"
replace ind=5 if indicator=="Psychostimulants with abuse potential (T43.6)"

drop datavalue indicator predictedvalue 
reshape wide mortality_rate, i(Month) j(ind)

rename mortality_rate1 drug_mortality
rename mortality_rate2 synthetic_mortality
rename mortality_rate3 heroin_mortality
rename mortality_rate4 opioids_mortality
rename mortality_rate5 psych_mortality

save "`data'drug mortality by type-state month-full 2021-modified.dta", replace

//decomposing the mprtality//
gen other_mortality=drug_mortality-synthetic_mortality

twoway (line drug_mortality Month) (line synthetic_mortality Month, lpattern(Dash-dot) lcolor(green)) (line other_mortality Month, lpattern(Dash-dot-dot) lcolor(black)), xline(62.5, lpattern(long-dash dot) lcolor(red)) xtitle(Month) ytitle(Mortality per 100000) title(Drug Overdose Mortality)  legend(order(1 "All Drugs" 2 "Synthetic Opioids" 3 "Other"))
graph save "`result'mortality-decompose.gph", replace


//predicted versus actual data//
//year 2015 forward//
//drug related mortality- fourth order polynomial//
reg drug_mortality c.Month##c.Month##c.Month##c.Month if Month<=62, robust
predict drug_mortality_fitted


reg synthetic_mortality c.Month##c.Month##c.Month##c.Month if Month<=62, robust
predict synthetic_mortality_fitted

reg other_mortality c.Month##c.Month##c.Month##c.Month if Month<=62, robust
predict other_mortality_fitted


//year 2017 forward//
replace Month=Month-24
gen pandemic=Month>=39


reg drug_mortality c.Month##c.Month##c.Month##c.Month if Month<=38 & year>=2017, robust
predict drug_mortality_fitted17


reg synthetic_mortality c.Month##c.Month##c.Month##c.Month if Month<=38 & year>=2017, robust
predict synthetic_mortality_fitted17

reg other_mortality c.Month##c.Month if Month<=38 & year>=2017, robust
predict other_mortality_fitted17

//summary stat//
//summary stat//
sum drug_mortality if year==2015
sum drug_mortality if year==2016
sum drug_mortality if year==2017
sum drug_mortality if year==2018
sum drug_mortality if year==2019
sum drug_mortality if year==2019 & month_num<=6
sum drug_mortality if year==2019 & month_num>6
sum drug_mortality if year==2020
sum drug_mortality if year==2021 & month_num<=3
sum drug_mortality if year==2021 & month_num>3
sum drug_mortality_fitted if year==2020
sum drug_mortality_fitted if year==2021 & month_num<=3
sum drug_mortality_fitted17 if year==2020
sum drug_mortality_fitted17 if year==2021 & month_num<=3


sum synthetic_mortality if year==2015
sum synthetic_mortality if year==2016
sum synthetic_mortality if year==2017
sum synthetic_mortality if year==2018
sum synthetic_mortality if year==2019
sum synthetic_mortality if year==2019 & month_num<=6
sum synthetic_mortality if year==2019 & month_num>6
sum synthetic_mortality if year==2020
sum synthetic_mortality if year==2021 & month_num<=3
sum synthetic_mortality if year==2021 & month_num>3
sum synthetic_mortality_fitted if year==2020
sum synthetic_mortality_fitted if year==2021 & month_num<=3
sum synthetic_mortality_fitted17 if year==2020 
sum synthetic_mortality_fitted17 if year==2021 & month_num<=3

sum other_mortality if year==2015
sum other_mortality if year==2016
sum other_mortality if year==2017
sum other_mortality if year==2018
sum other_mortality if year==2019
sum other_mortality if year==2019 & month_num<=6
sum other_mortality if year==2019 & month_num>6
sum other_mortality if year==2020
sum other_mortality if year==2021 & month_num<=3
sum other_mortality if year==2021 & month_num>3
sum other_mortality_fitted if year==2020
sum other_mortality_fitted if year==2021 & month_num<=3
sum other_mortality_fitted17 if year==2020 
sum other_mortality_fitted17 if year==2021 & month_num<=3


replace Month=Month+24

replace drug_mortality_fitted17=. if Month<=24
replace synthetic_mortality_fitted17=. if Month<=24
replace other_mortality_fitted17=. if Month<=24

 
twoway (line drug_mortality Month) (line drug_mortality_fitted Month if Month<=75, lpattern(dash)) (line drug_mortality_fitted17 Month if Month<=75, lpattern(dash)), xline(62.5, lpattern(dash) lcolor(red)) xtitle(Month) ytitle(Mortality per 100000) title(Actual versus Predicted Drug Overdose Mortality) legend(order(1 "All Drug-Actual" 2 "All Drug-Predicted 2015" 3 "All Drug-Predicted 2017"))
graph save "`result'national-drug-mortality-fourth-order.gph", replace

twoway (line synthetic_mortality Month) (line synthetic_mortality_fitted Month if Month<=75, lpattern(dash)) (line synthetic_mortality_fitted17 Month if Month<=75, lpattern(dash)), xline(62.5, lpattern(dash) lcolor(red)) xtitle(Month) ytitle(Mortality per 100000) title(Actual versus Predicted Synthetic Opioids Overdose Mortality) legend(order(1 "Synthetic-Actual" 2 "Synthetic-Predicted 2015" 3 "Synthetic-Predicted 2017"))
graph save "`result'national-synethtic-mortality-fourth-order.gph", replace

twoway (line other_mortality Month) (line other_mortality_fitted Month if Month<=75, lpattern(dash)) (line other_mortality_fitted17 Month if Month<=75, lpattern(dash)), xline(62.5, lpattern(dash) lcolor(red)) xtitle(Month) ytitle(Mortality per 100000) title(Actual versus Predicted Other Overdose Mortality) legend(order(1 "Other-Actual" 2 "Other-Predicted 2015" 3 "Other-Predicted 2017"))
graph save "`result'national-other-mortality-fourth-order.gph", replace


//placebo pandemic analysis//

gen month_name=""
replace month_name="Jan 17" if Month==1+24
replace month_name="Feb 17" if Month==2+24
replace month_name="Mar 17" if Month==3+24
replace month_name="Apr 17" if Month==4+24
replace month_name="May 17" if Month==5+24
replace month_name="Jun 17" if Month==6+24
replace month_name="Jul 17" if Month==7+24
replace month_name="Aug 17" if Month==8+24
replace month_name="Sep 17" if Month==9+24
replace month_name="Oct 17" if Month==10+24
replace month_name="Nov 17" if Month==11+24
replace month_name="Dec 17" if Month==12+24
replace month_name="Jan 18" if Month==13+24
replace month_name="Feb 18" if Month==14+24
replace month_name="Mar 18" if Month==15+24
replace month_name="Apr 18" if Month==16+24
replace month_name="May 18" if Month==17+24
replace month_name="Jun 18" if Month==18+24
replace month_name="Jul 18" if Month==19+24
replace month_name="Aug 18" if Month==20+24
replace month_name="Sep 18" if Month==21+24
replace month_name="Oct 18" if Month==22+24
replace month_name="Nov 18" if Month==23+24
replace month_name="Dec 18" if Month==24+24
replace month_name="Jan 19" if Month==25+24
replace month_name="Feb 19" if Month==26+24
replace month_name="Mar 19" if Month==27+24
replace month_name="Apr 19" if Month==28+24
replace month_name="May 19" if Month==29+24
replace month_name="Jun 19" if Month==30+24
replace month_name="Jul 19" if Month==31+24
replace month_name="Aug 19" if Month==32+24
replace month_name="Sep 19" if Month==33+24
replace month_name="Oct 19" if Month==34+24
replace month_name="Nov 19" if Month==35+24
replace month_name="Dec 19" if Month==36+24
replace month_name="Jan 20" if Month==37+24
replace month_name="Feb 20" if Month==38+24
replace month_name="Mar 20" if Month==39+24
replace month_name="Apr 20" if Month==40+24
replace month_name="May 20" if Month==41+24
replace month_name="Jun 20" if Month==42+24
replace month_name="Jul 20" if Month==43+24
replace month_name="Aug 20" if Month==44+24
replace month_name="Sep 20" if Month==45+24
replace month_name="Oct 20" if Month==46+24
replace month_name="Nov 20" if Month==47+24
replace month_name="Dec 20" if Month==48+24
replace month_name="Jan 21" if Month==49+24
replace month_name="Feb 21" if Month==50+24
replace month_name="Mar 21" if Month==51+24

drop if Month>75

mata: estimates=J(0,3,.)
forvalues i=57/69 {
capture drop drug_mortality_fittedpl

reg drug_mortality c.Month##c.Month##c.Month##c.Month if Month<`i', vce(robust)
predict drug_mortality_fittedpl
gen diff=drug_mortality-drug_mortality_fittedpl	
gen pandemic1=Month>=`i'

reg diff pandemic1, vce(robust)
mata: estimates = estimates \ st_matrix("r(table)")'[1, (1,5,6)]
drop pandemic1 diff
}


mata: st_matrix("Estimates", estimates)
local monthnames=""
forvalues i=57/69{
	gen temp=1 if Month==`i'
	sort temp 
	local temp=month_name[1]
	local monthnames=`"`monthnames' "`temp'""'
	drop temp
}
display `"`monthnames' "'
mat rownames Estimates=`monthnames'
coefplot matrix(Estimates[,1]), ci((Estimates[,2] Estimates[,3])) yline(0) ytitle(Actual Minus Predicted Mortality)  xtitle(Assumed Pandemic Onset Month) title (Actual Minus Predicted Mortality) vertical xlabel(,angle(90) labsize(small))

graph save "`result'placebo-pandemic-all-drugs-fourth-order.gph", replace


mata: estimates=J(0,3,.)
forvalues i=57/69 {
capture drop synthetic_mortality_fittedpl

reg synthetic_mortality c.Month##c.Month##c.Month##c.Month if Month<`i', vce(robust)
predict synthetic_mortality_fittedpl
gen diff=synthetic_mortality-synthetic_mortality_fittedpl	
gen pandemic1=Month>=`i'

reg diff pandemic1, vce(robust)
mata: estimates = estimates \ st_matrix("r(table)")'[1, (1,5,6)]
drop pandemic1 diff
}


mata: st_matrix("Estimates", estimates)
local monthnames=""
forvalues i=57/69{
	gen temp=1 if Month==`i'
	sort temp 
	local temp=month_name[1]
	local monthnames=`"`monthnames' "`temp'""'
	drop temp
}
display `"`monthnames' "'
mat rownames Estimates=`monthnames'
coefplot matrix(Estimates[,1]), ci((Estimates[,2] Estimates[,3])) yline(0) ytitle(Actual Minus Predicted Mortality)  xtitle(Assumed Pandemic Onset Month) title (Actual Minus Predicted Mortality) vertical xlabel(,angle(90) labsize(small))

graph save "`result'placebo-pandemic-synthetic-fourth-order.gph", replace

clear

//shorter time period//
use "`data'drug mortality by type-state month-full 2020-modified.dta"

keep if year>=2017
drop Month
egen Month=group(year month_num)

gen month_name=""
replace month_name="Jan 17" if Month==1
replace month_name="Feb 17" if Month==2
replace month_name="Mar 17" if Month==3
replace month_name="Apr 17" if Month==4
replace month_name="May 17" if Month==5
replace month_name="Jun 17" if Month==6
replace month_name="Jul 17" if Month==7
replace month_name="Aug 17" if Month==8
replace month_name="Sep 17" if Month==9
replace month_name="Oct 17" if Month==10
replace month_name="Nov 17" if Month==11
replace month_name="Dec 17" if Month==12
replace month_name="Jan 18" if Month==13
replace month_name="Feb 18" if Month==14
replace month_name="Mar 18" if Month==15
replace month_name="Apr 18" if Month==16
replace month_name="May 18" if Month==17
replace month_name="Jun 18" if Month==18
replace month_name="Jul 18" if Month==19
replace month_name="Aug 18" if Month==20
replace month_name="Sep 18" if Month==21
replace month_name="Oct 18" if Month==22
replace month_name="Nov 18" if Month==23
replace month_name="Dec 18" if Month==24
replace month_name="Jan 19" if Month==25
replace month_name="Feb 19" if Month==26
replace month_name="Mar 19" if Month==27
replace month_name="Apr 19" if Month==28
replace month_name="May 19" if Month==29
replace month_name="Jun 19" if Month==30
replace month_name="Jul 19" if Month==31
replace month_name="Aug 19" if Month==32
replace month_name="Sep 19" if Month==33
replace month_name="Oct 19" if Month==34
replace month_name="Nov 19" if Month==35
replace month_name="Dec 19" if Month==36
replace month_name="Jan 20" if Month==37
replace month_name="Feb 20" if Month==38
replace month_name="Mar 20" if Month==39
replace month_name="Apr 20" if Month==40
replace month_name="May 20" if Month==41
replace month_name="Jun 20" if Month==42
replace month_name="Jul 20" if Month==43
replace month_name="Aug 20" if Month==44
replace month_name="Sep 20" if Month==45
replace month_name="Oct 20" if Month==46
replace month_name="Nov 20" if Month==47
replace month_name="Dec 20" if Month==48
replace month_name="Jan 21" if Month==49
replace month_name="Feb 21" if Month==50
replace month_name="Mar 21" if Month==51

drop if Month>51

gen drug_mortality_fittedpl=.
mata: estimates=J(0,3,.)
forvalues i=33/45 {
capture drop drug_mortality_fittedpl

reg drug_mortality c.Month##c.Month##c.Month##c.Month if Month<`i', vce(robust)
predict drug_mortality_fittedpl
gen diff=drug_mortality-drug_mortality_fittedpl	
gen pandemic1=Month>=`i'

reg diff pandemic1, vce(robust)
mata: estimates = estimates \ st_matrix("r(table)")'[1, (1,5,6)]
drop pandemic1 diff

}

mata: st_matrix("Estimates", estimates)
local monthnames=""
forvalues i=33/45 {
	gen temp=1 if Month==`i'
	sort temp 
	local temp=month_name[1]
	local monthnames=`"`monthnames' "`temp'""'
	drop temp
}
display `"`monthnames' "'
mat rownames Estimates=`monthnames'
coefplot matrix(Estimates[,1]), ci((Estimates[,2] Estimates[,3])) yline(0) ytitle(Actual Minus Predicted Mortality) xtitle(Assumed Pandemic Onset Month) title (Actual Minus Predicted Mortality) vertical xlabel(,angle(90) labsize(small))

graph save "`result'placebo-pandemic-all-drugs-fourth-order-2017.gph", replace

mata: estimates=J(0,3,.)
forvalues i=33/45 {
capture drop synthetic_mortality_fittedpl

reg synthetic_mortality c.Month##c.Month##c.Month##c.Month if Month<`i', vce(robust)
predict synthetic_mortality_fittedpl
gen diff=synthetic_mortality-synthetic_mortality_fittedpl	
gen pandemic1=Month>=`i'

reg diff pandemic1, vce(robust)
mata: estimates = estimates \ st_matrix("r(table)")'[1, (1,5,6)]
drop pandemic1 diff

}

mata: st_matrix("Estimates", estimates)
local monthnames=""
forvalues i=33/45 {
	gen temp=1 if Month==`i'
	sort temp 
	local temp=month_name[1]
	local monthnames=`"`monthnames' "`temp'""'
	drop temp
}
display `"`monthnames' "'
mat rownames Estimates=`monthnames'
coefplot matrix(Estimates[,1]), ci((Estimates[,2] Estimates[,3])) yline(0) ytitle(Actual Minus Predicted Mortality) xtitle(Assumed Pandemic Onset Month) title (Actual Minus Predicted Mortality) vertical xlabel(,angle(90) labsize(small))

graph save "`result'placebo-pandemic-synthetic-fourth-order-2017.gph", replace

clear


//state level analysis//
use "`data'drug mortality by type-state month-June 2021.dta", replace
drop if state=="US"
drop if year==2022

replace state="NY" if state=="YC"
collapse (sum) datavalue (count) n_datavalue=datavalue, by(state year month month_num indicator)

replace datavalue=. if n_datavalue==0
drop n_datavalue

keep if indicator=="Number of Drug Overdose Deaths"|indicator=="Synthetic opioids, excl. methadone (T40.4)"|indicator=="Heroin (T40.1)"|indicator=="Opioids (T40.0-T40.4,T40.6)"|indicator=="Psychostimulants with abuse potential (T43.6)"


merge m:1 state year using "`data'population.dta"
drop if _merge==2
drop _merge
gen mortality_rate=datavalue/(pop/100000)

gen ind=.
replace ind=1 if indicator=="Number of Drug Overdose Deaths"
replace ind=2 if indicator=="Synthetic opioids, excl. methadone (T40.4)"
replace ind=3 if indicator=="Heroin (T40.1)"
replace ind=4 if indicator=="Opioids (T40.0-T40.4,T40.6)"
replace ind=5 if indicator=="Psychostimulants with abuse potential (T43.6)"

drop datavalue indicator 
reshape wide mortality_rate, i(state year month_num) j(ind)


rename mortality_rate1 drug_mortality
rename mortality_rate2 synthetic_mortality
rename mortality_rate3 heroin_mortality
rename mortality_rate4 opioids_mortality
rename mortality_rate5 psych_mortality

bysort state (year month_num): gen Month=_n
gen region=""
replace region="West" if state=="WA"|state=="OR"|state=="CA"|state=="MT"|state=="ID"|state=="WY"|state=="NV"|state=="UT"|state=="CO"|state=="AZ"|state=="NM"
replace region="Midwest" if state=="ND"|state=="MN"|state=="SD"|state=="IA"|state=="NE"|state=="KS"|state=="MO"|state=="WI"|state=="IL"|state=="MI"|state=="IN"|state=="OH"
replace region="Northeast" if state=="ME"|state=="NH"|state=="VT"|state=="NY"|state=="PA"|state=="MA"|state=="CT"|state=="RI"|state=="NJ"|state=="PA"
replace region="South" if state=="TX"|state=="OK"|state=="AR"|state=="LA"|state=="MS"|state=="KY"|state=="TN"|state=="AL"|state=="FL"|state=="GA"|state=="SC"|state=="NC"|state=="VA"|state=="DC"|state=="DE"|state=="MD"|state=="WV"
replace region="Pacific" if state=="AK"|state=="HI"

//drop states with bad pre-pandemic fit//
drop if state=="DC"|state=="OH"|state=="PA"

//state by state estimates with flexible trends//
gen drug_mortality_fitted=.
egen state_num=group(state)
gen pandemic=Month>=63

drop if Month>75

//fourth order polynomial//
//state by state estimates//
mata: estimates=J(0,3,.)

forvalues i=1/48 {
	reg drug_mortality c.Month##c.Month##c.Month##c.Month if Month<=62 & state_num==`i', vce(robust)
	capture drop drug_mortality_pdct3 diff
    predict drug_mortality_pdct3
	replace drug_mortality_fitted=drug_mortality_pdct3 if state_num==`i'

gen diff=drug_mortality-drug_mortality_fitted
reg diff pandemic if state_num==`i', vce(robust)

mata: estimates = estimates \ st_matrix("r(table)")'[1, (1,5,6)]
	outreg2 using "`result'state-by-state.doc"

twoway (line drug_mortality Month if state_num==`i') (line drug_mortality_fitted Month if state_num==`i', lpattern(dash)), xline(62.5, lpattern(dash) lcolor(red)) xtitle(Month) ytitle(Mortality per 100000) title(Mortality) legend(order(1 "All Drug-Actual Values" 2 "All Drug-Predicted Values"))
graph save "`result'drug-mortality-fourth-order-state-`i'.gph", replace

}

mata: st_matrix("Estimates", estimates)
local stnames=""
forvalues i=1/48{
	gen temp=1 if state_num==`i' 
	sort temp 
	local stnames="`stnames' "+state[1]
	drop temp
}
display "`stnames'"
mat rownames Estimates=`stnames'
coefplot matrix(Estimates[,1]), ci((Estimates[,2] Estimates[,3])) yline(0) vertical xlabel(,angle(90) labsize(small))

graph save "`result'state-by-state-drugs-fourth-polynomial.gph", replace

clear
log close
